# Supplementary material for: Cloning and Functional Analysis of ZFP5 from Amorpha fruticosa for Enhancing Drought and Saline–Alkali Resistance in Tobacco
Source: Int J Mol Sci. 2025 Apr 17;26(8):3792. doi: 10.3390/ijms26083792 (PMC12028205; doi:10.3390/ijms26083792)
Supplement: Supplementary file 1 [file ijms-26-03792-s001.zip]

Archive with 1 entries (1 files):
- ijms-3558470-Supplementary.pdf
